# Supplementary material for: Characterization and Comparison of Microbiota in the Gastrointestinal Tracts of the Goat (Capra hircus) During Preweaning Development
Source: Front Microbiol. 2019 Sep 13;10:2125. doi: 10.3389/fmicb.2019.02125 (PMC6753876; doi:10.3389/fmicb.2019.02125)
Supplement: Table S5 — Significant difference of 23 genera at different ages in rumen, duodenum, jejunum, ileum, cecum, and colon. Mean values with different superscripted lowercase letters within the same row differ significantly (P < 0.05). [file Table_5.XLSX]

## Sheet: Sheet1
Table S5 Significant difference of 23 genera at different ages in rumen, duodenum, jejunum, ileum, cecum, and colon. Mean values with different superscripted lowercase letters within the same row differ significantly (P < 0.05).
Taxa	phylum	Rumen							Duodenum							Jejunum							Ileum							Cecum							Colon
		D0	D14	D28	D42	D56	SEM	P	D0	D14	D28	D42	D56	SEM	P	D0	D14	D28	D42	D56	SEM	P	D0	D14	D28	D42	D56	SEM	P	D0	D14	D28	D42	D56	SEM	P	D0	D14	D28	D42	D56	SEM	P
Lactobacillus	Firmicutes	0.039	1.604	0	0	0	0.315	0.441	0.682	13.02	6.985	13.72	2.86	2.889	0.291	0.19	49.99	13.6	12.76	14.89	5.328	0.1	0.357a	22.010b	1.900a	8.909ab	1.345a	2.207	0.048	1.806a	21.250b	1.207a	0.276a	0.591a	1..738	0.013	0.069	10.07	2.371	0.224	1.212	1.132	0.102
Christensenellaceae_R-7_group	Firmicutes	0.148	2.171	2.575	0.887	1.787	0.342	0.105	0.019	1.434	3.573	2.358	3.152	0.462	0.09	0.03	0.663	1.208	8.176	2.185	0.988	0.059	0.182a	0.101a	0.167a	5.470b	2.331ab	0.625	0.033	0.039a	0.030a	0.056a	4.487b	5.701b	0.215	＜0.001	0.019a	0.013a	0.024a	4.644b	7.535b	0.498	0.002
Faecalibacterium	Firmicutes	0.003	0	0	0	0	0.001	0.406	0.286	0.077	0.111	0.007	0	0.053	0.072	0.412	0.098	4.347	0.008	0.153	0.822	0.152	0.109a	0.035a	1.617b	0.010a	0.157a	0.137	0.017	0.057a	0.000a	24.000b	0.926a	0.215a	2.473	0.023	0.037a	0.003a	24.090b	0.725a	0.143a	3.232	0.03
Bacillus	Firmicutes	54.990b	0.049a	0.030a	0.008a	0.019a	0.98	＜0.001	0.37	0.015	0.003	0.039	0	0.068	0.401	0.152	0.002	0.18	0.013	0.177	0.047	0.099	0.032	0.003	0.158	0.012	0.096	0.025	0.08	0.232	0	0.002	0.007	0.002	0.044	0.145	0.015b	0.000a	0.000a	0.000a	0.000a	0.002	0.038
Ruminococcaceae_UCG-005	Firmicutes	0.084	0.416	0.754	0.019	0.273	0.094	0.179	0.012a	0.178a	1.099b	0.133a	0.364a	0.087	0.038	0.01	0.101	0.367	0.089	0.19	0.048	0.106	0.204	0.002	0.094	0.062	0.256	0.036	0.079	0.024a	0.003a	0.082a	13.900c	8.925b	0.429	＜0.001	0.042a	0.000a	0.059a	20.160c	8.447b	0.79	＜0.001
unclassified Lachnospiraceae	Firmicutes	0.125	0.241	0.404	0.263	2.806	0.52	0.598	0.05	0.086	0.205	0.36	2.737	0.462	0.409	0.106	0.035	0.131	0.451	0.567	0.096	0.169	0.279	0.015	0.125	0.177	0.599	0.089	0.09	0.077a	0.034a	1.195a	9.329b	12.050b	0.673	＜0.001	0.044a	0.032a	2.166a	7.759b	11.240b	0.518	＜0.001
Clostridium_sensu_stricto_1	Firmicutes	0.237b	0.020a	0.000a	0.000a	0.000a	0.016	0.003	0.337b	0.215ab	0.123ab	0.022a	0.022a	0.034	0.035	2.132	0.071	0.148	0.059	0.079	0.326	0.081	1.858	4.755	4.551	0.852	0.163	1.123	0.427	0.823	12.63	1.441	0.15	1.395	1.783	0.448	2.666	15.17	1.015	0.03	1.183	2.672	0.147
Ruminococcus_2	Firmicutes	0.077a	0.008a	0.229a	0.660a	5.780b	0.742	0.045	0.040a	0.015a	0.453a	4.021b	3.770b	0.526	0.021	0.093a	0.013a	0.258a	7.936b	5.763b	1.059	0.047	0.135	0.024	0.234	4.83	6.281	1.168	0.073	0.153a	0.096a	0.316a	0.599a	4.162b	0.206	＜0.001	0.194a	0.027a	0.200a	0.423a	3.117b	0.129	＜0.001
Ruminococcaceae_NK4A214_group	Firmicutes	0.034a	7.852c	3.189b	0.303a	0.668a	0.209	＜0.001	0.003a	9.008b	5.499ab	1.774ab	2.035ab	1.013	0.047	0.008	4.788	1.663	1.609	1	0.981	0.148	0.061a	0.226a	0.109a	1.564b	1.000ab	0.16	0.039	0.017a	0.027a	0.017a	0.512ab	1.288b	0.134	0.029	0.005a	0.007a	0.007a	0.608ab	1.062b	0.114	0.034
unclassified Peptostreptococcaceae	Firmicutes	0.699b	0.003a	0.012a	0.000a	0.000a	0.083	0.013	0.271b	0.025a	0.067a	0.012a	0.005a	0.021	0.031	2.109ab	0.044a	0.088a	4.598b	0.012a	0.598	0.023	2.491	7.076	4.936	13.05	1.491	2.463	0.498	0.328	1.003	0.554	0.153	0.357	0.189	0.544	0.136	0.195	0.227	0.15	0.308	0.066	0.8
Exiguobacterium	Firmicutes	0.005	0	0	0	0	0.001	0.073	7.066b	0.863a	0.417a	1.338a	0.215a	0.139	＜0.001	3.767	1.187	1.03	0.365	2.789	0.46	0.171	4.124	1.648	6.074	0.2	5.273	0.543	0.059	1.044	0.034	0.008	0.013	0.015	0.137	0.189	2.210b	0.027a	0.020a	0.003a	0.015a	0.226	0.034
g__uncultured_f__Ruminococcaceae	Firmicutes	0.002	0.084	0.042	0.003	0.01	0.009	0.075	0.158	0.088	0.064	0.022	0.054	0.018	0.219	0.337	0.069	0.697	0.047	0.069	0.142	0.905	0.16	0.025	0.333	0.039	0.022	0.031	0.077	1.845a	1.486a	11.250b	0.505a	0.360a	0.917	0.017	2.104	2.38	9.432	0.492	0.456	1.002	0.234
Lachnoclostridium	Firmicutes	0.064	0.202	0.005	0.013	0	0.037	0.373	0.348b	0.088a	0.019a	0.008a	0.000a	0.025	0.006	1.062	0.039	0.029	0.035	0.025	0.172	0.115	0.518	0.027	0.032	0.013	0.015	0.043	0.079	4.916	8.582	1.261	0.729	0.379	1.805	0.615	4.916	2.833	1.816	0.471	0.325	0.919	0.53
Bacteroides	Bacteroidetes	0.246a	15.110b	1.484a	0.475a	0.572a	1.533	0.047	0.375	13.32	0.938	0.246	1.491	1.893	0.101	0.374	13.4	0.271	0.05	0.608	2.663	0.201	0.367	0.123	0.303	0.086	0.212	0.052	0.406	0.072	0.044	25.53	24.73	5.239	3.28	0.131	0.052a	0.108a	28.440b	23.180b	7.197ab	3.3	0.036
Prevotella_1	Bacteroidetes	1.284a	0.818a	5.494ab	39.600c	17.390b	1.302	＜0.001	0.049a	0.658a	6.142a	6.929a	18.180b	0.972	0.001	0.002a	0.182ab	2.715b	0.167a	1.602b	0.476	0.045	0.024a	0.010a	0.032a	0.396ab	2.149b	0.356	0.037	0.022	0.008	0.01	0.027	0.863	0.167	0.378	0.012	0.002	0.005	0.005	0.439	0.084	0.218
Bacteroidales_BS11_gut_group_norank	Bacteroidetes	0.019a	25.360b	19.930b	0.269a	1.434a	1.916	0.003	0.010a	9.052ab	12.470b	0.118a	1.035a	1.444	0.015	0.039	0.927	2.987	0.005	0.125	0.389	0.079	0.037	0.101	0.091	0.012	0.155	0.018	0.208	0.040b	0.000a	0.000a	0.000a	0.012ab	0.004	0.023	0.002	0	0	0.002	0.015	0.003	0.305
Bacteroidales_S24-7_group_norank	Bacteroidetes	0.131	0.093	0.214	3.514	11.77	1.984	0.081	0.050a	0.140a	0.315a	2.336ab	4.645b	0.526	0.042	0.01	0.066	0.074	0.17	0.362	0.058	0.111	0.057	0.013	0.019	0.103	0.283	0.027	0.073	0.05	0.005	0	0.286	2.863	0.522	0.142	0.005	0.003	0.002	0.311	3.435	0.616	0.162
unclassified Prevotellaceae	Bacteroidetes	0.428a	0.806a	4.805ab	11.320b	1.262a	0.962	0.024	0.012	0.991	2.185	4.46	1.22	0.674	0.137	0.003	0.012	0.411	0.079	0.061	0.058	0.059	0.005	0.005	0.027	0.077	0.138	0.019	0.165	0.02	0.007	0	0.008	0.044	0.004	0.067	0.003	0	0	0	0.003	0.001	0.222
Alloprevotella	Bacteroidetes	0.012	7.183	4.204	0.353	0.199	1.175	0.074	0.007	5.278	7.118	0.264	0.2	1.633	0.053	0	0.135	1.479	0.008	0.089	0.294	0.097	0.03	0.044	0.037	0.003	0.025	0.011	0.931	0.005	0	0	0.002	0.003	0.001	0.221	0.002	0	0.002	0.002	0.002	0.001	0.866
Rikenellaceae_RC9_gut_group	Bacteroidetes	0.066a	1.126ab	4.095bc	1.691bc	4.788c	0.474	0.046	0.007a	0.586ab	3.134b	0.424ab	3.321b	0.294	0.022	0.054	0.089	1.091	0.034	0.21	0.122	0.217	0.04	0.022	0.017	0.032	0.382	0.036	0.31	0.044	0	0.007	0.429	1.947	0.294	0.123	0.017	0	0.003	0.67	1.653	0.3	0.44
Escherichia-Shigella	Proteobacteria	0.034a	0.576b	0.000a	0.000a	0.000a	0.084	0.011	2.237	3.42	0.552	1.257	0.017	0.598	0.083	18.11	1.101	0.429	1.887	0.8	2.491	0.189	11.17	40.15	1.809	9.77	0.759	4.472	0.204	19.02	15.47	2.171	0.46	6.259	4.314	0.439	20.9	13.43	2.072	0.438	6.882	4.084	0.252
Variovorax	Proteobacteria	0.002	0	0	0	0	0	0.406	20.220c	3.169ab	2.984ab	7.868b	1.303a	0.541	＜0.001	11.01	4.665	7.757	5.892	9.996	1.414	0.809	13.610b	4.302a	16.600b	5.472a	17.080b	1.094	0.032	11.05	0.306	0.168	0.209	0.316	1.426	0.207	18.590b	0.204a	0.172a	0.131a	0.263a	1.832	0.034
Stenotrophomonas	Proteobacteria	0.010b	0.000a	0.000a	0.000a	0.000a	0.001	0.008	17.640c	2.585ab	3.263ab	7.407b	0.831a	0.698	＜0.001	9.068	4.908	9.201	4.832	6.631	1.222	0.705	12.150ab	5.923a	14.820b	4.708a	14.830b	1.085	0.034	9.393	0.296	0.165	0.192	0.194	1.211	0.427	16.930b	0.219a	0.111a	0.114a	0.182a	1.639	0.039
