# Supplementary material for: Characterization and Comparison of Microbiota in the Gastrointestinal Tracts of the Goat (Capra hircus) During Preweaning Development
Source: Front Microbiol. 2019 Sep 13;10:2125. doi: 10.3389/fmicb.2019.02125 (PMC6753876; doi:10.3389/fmicb.2019.02125)
Supplement: Table S8 — Significant difference of 23 genera at different gastrointestinal tract (GIT) regions in each age group. [file Table_8.XLSX]

## Sheet: Sheet1
Table S8 Significant difference of 23 genera at different gastrointestinal tract (GIT) regions in each age group.
Taxa	phylum	D0								D14								D28								D42								D56
		Rumen	Duodenum	Jejunum	Ileum	Cecum	Colon	SEM	P	Rumen	Duodenum	Jejunum	Ileum	Cecum	Colon	SEM	P	Rumen	Duodenum	Jejunum	Ileum	Cecum	Colon	SEM	P	Rumen	Duodenum	Jejunum	Ileum	Cecum	Colon	SEM	P	Rumen	Duodenum	Jejunum	Ileum	Cecum	Colon	SEM	P
Lactobacillus	Firmicutes	0.039	0.682	0.19	0.357	1.806	0.069	0.194	0.303	1.604	13.02	49.99	22.01	21.25	10.07	4.712	0.138	0.000a	6.985ab	13.600b	1.900a	1.207ab	2.371ab	1.158	0.027	0.000a	13.720b	12.760b	8.909b	0.276a	0.224a	2.617	0.014	0.000a	2.86a	14.894b	1.345a	0.591a	1.212a	1.236	0.035
Christensenellaceae_R-7_group	Firmicutes	0.148	0.019	0.03	0.182	0.039	0.019	0.031	0.247	2.171b	1.434ab	0.663a	0.101a	0.030a	0.013a	0.186	0.028	2.575ab	3.573b	1.208ab	0.167a	0.056a	0.024a	0.361	0.016	0.887	2.358	8.176	5.47	4.487	4.644	0.98	0.273	1.787a	3.152a	2.185a	2.331a	5.701b	7.535b	0.508	0.032
Faecalibacterium	Firmicutes	0.003	0.286	0.412	0.109	0.057	0.037	0.079	0.404	0	0.077	0.098	0.035	0	0.003	0.014	0.251	0.000a	0.111a	4.347b	1.617b	24.000c	24.090c	3.458	0.017	0.000a	0.007a	0.008a	0.010a	0.926b	0.725b	0.147	0.014	0	0	0.153	0.157	0.215	0.143	0.038	0.498
Bacillus	Firmicutes	54.990b	0.370a	0.152a	0.032a	0.232a	0.015a	0.82	＜0.001	0.049	0.015	0.002	0.003	0	0	0.005	0.055	0.03	0.003	0.18	0.158	0.002	0	0.033	0.408	0.008	0.039	0.013	0.012	0.007	0	0.003	0.062	0.019	0	0.177	0.096	0.002	0	0.022	0.178
Ruminococcaceae_UCG-005	Firmicutes	0.084	0.012	0.01	0.204	0.024	0.042	0.029	0.536	0.416	0.178	0.101	0.002	0.003	0	0.074	0.068	0.754ab	1.099b	0.367ab	0.094a	0.082a	0.059a	0.07	0.044	0.019a	0.133a	0.089a	0.062a	13.900b	20.160b	0.702	0.009	0.273a	0.364a	0.190a	0.256a	8.925b	8.447b	0.267	＜0.001
unclassified Lachnospiraceae	Firmicutes	0.125	0.05	0.106	0.279	0.077	0.044	0.048	0.83	0.241	0.086	0.035	0.015	0.034	0.032	0.016	0.058	0.404	0.205	0.131	0.125	1.195	2.166	0.314	0.203	0.263a	0.360a	0.451a	0.177a	9.329b	7.759b	0.58	0.001	2.806a	2.737a	0.567a	0.599a	12.050b	11.240b	0.642	＜0.001
Clostridium_sensu_stricto_1	Firmicutes	0.237	0.337	2.132	1.858	0.823	2.666	0.544	0.471	0.02	0.215	0.071	4.755	12.63	15.17	2.678	0.063	0.000a	0.123a	0.148a	4.551b	1.441ab	1.015ab	0.754	0.037	0	0.022	0.059	0.852	0.15	0.03	0.092	0.108	0.000a	0.022a	0.079a	0.163a	1.395b	1.183b	0.269	0.028
Ruminococcus_2	Firmicutes	0.077	0.04	0.093	0.135	0.153	0.194	0.026	0.576	0.008	0.015	0.013	0.024	0.096	0.027	0.014	0.502	0.229	0.453	0.258	0.234	0.316	0.2	0.094	0.814	0.66	4.021	7.936	4.83	0.599	0.423	0.921	0.634	5.78	3.77	5.763	6.281	4.162	3.117	1.218	0.984
Ruminococcaceae_NK4A214_group	Firmicutes	0.034	0.003	0.008	0.061	0.017	0.005	0.01	0.417	7.852ab	9.008b	4.788ab	0.226a	0.027a	0.007a	1.068	0.048	3.189ab	5.499b	1.663ab	0.109a	0.017a	0.007a	0.471	0.011	0.303	1.774	1.609	1.564	0.512	0.608	0.215	0.077	0.668	2.035	1	1	1.288	1.062	0.206	0.669
unclassified Peptostreptococcaceae	Firmicutes	0.699	0.271	2.109	2.491	0.328	0.136	0.419	0.344	0.003a	0.025a	0.044a	7.076b	1.003a	0.195a	1.108	0.034	0.012a	0.067a	0.088a	4.936b	0.554a	0.227a	0.801	0.021	0.000a	0.012a	4.598ab	13.050b	0.153a	0.150a	1.546	0.018	0.000a	0.005a	0.012a	1.491b	0.357a	0.308a	0.242	0.031
Exiguobacterium	Firmicutes	0.005a	7.066b	3.767ab	4.124ab	1.044a	2.210a	0.357	0.001	0.000a	0.863ab	1.187ab	1.648b	0.034a	0.027a	0.167	0.019	0.000a	0.417a	1.030a	6.074b	0.008a	0.020a	0.314	0.006	0.000a	1.338b	0.365a	0.200a	0.013a	0.003a	0.066	0.007	0.000a	0.215a	2.789ab	5.273b	0.015a	0.015a	0.294	0.009
uncultured_Ruminococcaceae	Firmicutes	0.002	0.158	0.337	0.16	1.845	2.104	0.449	0.187	0.084	0.088	0.069	0.025	1.486	2.38	0.432	0.556	0.042a	0.064a	0.697a	0.333a	11.25b	9.432b	0.947	0.018	0.003	0.022	0.047	0.039	0.505	0.492	0.062	0.062	0.01	0.054	0.069	0.022	0.36	0.456	0.081	0.231
Lachnoclostridium	Firmicutes	0.064	0.348	1.062	0.518	4.916	4.916	1.103	0.314	0.202	0.088	0.039	0.027	8.582	2.833	1.302	0.184	0.005a	0.019a	0.029a	0.032a	1.261ab	1.816b	0.187	0.021	0.013a	0.008a	0.035a	0.013a	0.729b	0.471b	0.042	0.025	0.000a	0.000a	0.025a	0.015a	0.379ab	0.325b	0.04	0.024
Bacteroides	Bacteroidetes	0.246	0.375	0.374	0.367	0.072	0.052	0.089	0.89	15.11	13.32	13.4	0.123	0.044	0.108	2.999	0.06	1.484	0.938	0.271	0.303	25.53	28.44	3.533	0.412	0.475a	0.246a	0.050a	0.086a	24.730b	23.180b	1.448	0.008	0.572a	1.491a	0.608a	0.212a	5.239ab	7.197b	0.709	0.023
Prevotella_1	Bacteroidetes	1.284	0.049	0.002	0.024	0.022	0.012	0.211	0.446	0.818b	0.658b	0.182ab	0.010a	0.008a	0.002a	0.08	0.013	5.494b	6.142b	2.715ab	0.032a	0.010a	0.005a	0.706	0.015	39.600c	6.929b	0.167a	0.396a	0.027a	0.005a	0.479	0.009	17.39b	18.18b	1.602a	2.149a	0.863a	0.439a	1.151	0.001
Bacteroidales_BS11_gut_group_norank	Bacteroidetes	0.019	0.01	0.039	0.037	0.04	0.002	0.007	0.378	25.360b	9.052ab	0.927a	0.101a	0.000a	0.000a	1.662	0.005	19.93b	12.47b	2.987ab	0.091a	0.000a	0.000a	1.144	0.006	0.269	0.118	0.005	0.012	0	0.002	0.037	0.284	1.434b	1.035ab	0.125ab	0.155ab	0.012a	0.015a	0.168	0.033
Bacteroidales_S24-7_group_norank	Bacteroidetes	0.131	0.05	0.01	0.057	0.05	0.005	0.016	0.328	0.093	0.14	0.066	0.013	0.005	0.003	0.019	0.259	0.214	0.315	0.074	0.019	0	0.002	0.043	0.081	3.514b	2.336b	0.170a	0.103a	0.286a	0.311a	0.339	0.043	11.77	4.645	0.362	0.283	2.863	3.435	1.806	0.516
unclassified Prevotellaceae	Bacteroidetes	0.428	0.012	0.003	0.005	0.02	0.003	0.071	0.77	0.806	0.991	0.012	0.005	0.007	0	0.197	0.367	4.805b	2.185ab	0.411a	0.027a	0.000a	0.000a	0.529	0.006	11.320b	4.460b	0.079a	0.077a	0.008a	0.000a	0.797	0.009	1.262b	1.220b	0.061a	0.138a	0.044a	0.003a	0.048	0.013
Alloprevotella	Bacteroidetes	0.012	0.007	0	0.03	0.005	0.002	0.005	0.21	7.183b	5.278b	0.135a	0.044a	0.000a	0.000a	1.08	0.014	4.204b	7.118b	1.479ab	0.037a	0.000a	0.002a	1.305	0.039	0.353	0.264	0.008	0.003	0.002	0.002	0.039	0.069	0.199b	0.200b	0.089a	0.025a	0.003a	0.002a	0.021	0.02
Rikenellaceae_RC9_gut_group	Bacteroidetes	0.066	0.007	0.054	0.04	0.044	0.017	0.014	0.65	1.126	0.586	0.089	0.022	0	0	0.172	0.112	4.095b	3.134b	1.091a	0.017a	0.007a	0.003a	0.25	0.014	1.691	0.424	0.034	0.032	0.429	0.67	0.159	0.158	4.788	3.321	0.21	0.382	1.947	1.653	0.482	0.154
Escherichia-Shigella	Proteobacteria	0.034a	2.237ab	18.110c	11.170bc	19.020c	20.900c	4.891	0.045	0.576	3.42	1.101	40.15	15.47	13.43	3.999	0.104	0	0.552	0.429	1.809	2.171	2.072	0.304	0.064	0.000a	1.257b	1.887b	9.770c	0.460a	0.438a	1.172	0.041	0.000a	0.017a	0.800ab	0.759ab	6.259b	6.882b	1.256	0.018
Variovorax	Proteobacteria	0.002a	20.22b	11.010b	13.610b	11.050b	18.590b	2.165	＜0.001	0.000a	3.169b	4.665b	4.302b	0.306a	0.204a	0.442	0.022	0.000a	2.984ab	7.757b	16.600c	0.168a	0.172a	0.827	0.008	0.000a	7.868b	5.892b	5.472b	0.209a	0.131a	0.395	＜0.001	0.000a	1.303a	9.996b	17.080c	0.316a	0.263a	0.664	＜0.001
Stenotrophomonas	Proteobacteria	0.010a	17.640c	9.068b	12.150bc	9.393b	16.930c	1.898	0.011	0.000a	2.585ab	4.908b	5.923b	0.296a	0.219a	0.562	0.033	0.000a	3.263ab	9.201bc	14.82c	0.165a	0.111a	0.76	0.007	0.000a	7.407b	4.832b	4.708b	0.192a	0.114a	0.445	＜0.001	0.000a	0.831a	6.631b	14.830c	0.194a	0.182a	0.619	＜0.001
