# Supplementary material for: Characterization and Comparison of Microbiota in the Gastrointestinal Tracts of the Goat (Capra hircus) During Preweaning Development
Source: Front Microbiol. 2019 Sep 13;10:2125. doi: 10.3389/fmicb.2019.02125 (PMC6753876; doi:10.3389/fmicb.2019.02125)
Supplement: Table S11 — 36 predominant KEGG orthologs pathways (at KEGG level 3) along the gastrointestinal tract regions at the different ages. [file Table_11.XLSX]

## Sheet: Sheet1
Table S11 36 predominant KEGG orthologs pathways (at KEGG level 3) along the gastrointestinal tract regions at the different ages.
Pathway	Definition	kegg2	Rumen															Duodenum															Jejunum															Ileum
			D0			D14	14d		D28			D42	42d		D56			D0			D14	14d		D28			D42	42d		D56			D0			D14	14d		D28			D42	42d		D56			D0
			R0_1	R0_2	R0_3	R14_1	R14_2	R14_3	R28_1	R28_2	R28_3	R42_1	R42_2	R42_3	R56_1	R56_2	R56_3	D0_1	D0_2	D0_3	D14_1	D14_2	D14_3	D28_1	D28_2	D28_3	D42_1	D42_2	D42_3	D56_1	D56_2	D56_3	J0_1	J0_2	J0_3	J14_1	J14_2	J14_3	J28_1	J28_2	J28_3	J42_1	J42_2	J42_3	J56_1	J56_2	J56_3	I0_1	I0_2
ko00010	Glycolysis / Gluconeogenesis	Carbohydrate metabolism	2.05373	2.04619	1.88645	1.74588	1.78199	1.62143	1.8286	1.58599	1.75579	1.80519	1.60783	1.75262	1.70249	2.10815	1.77908	1.8111	1.817	1.76331	1.71304	1.83943	2.04159	1.9831	1.72061	1.81727	2.22092	1.95802	2.12866	1.74396	1.91751	1.9537	1.80063	1.8833	1.7531	1.70294	2.58124	2.39731	1.91347	1.74337	1.86166	2.25417	2.08934	2.12686	1.72741	2.08693	2.24986	1.77674	1.78543
ko00020	Citrate cycle (TCA cycle)	Carbohydrate metabolism	1.05713	1.03298	1.17256	1.20018	1.62203	1.39079	1.16147	1.26783	1.18255	1.05478	1.17451	1.06359	0.996731	1.1853	1.15525	1.37941	1.33736	1.34195	1.25586	1.43727	1.14565	1.10014	1.33403	1.19939	1.06093	1.12185	0.901666	0.984094	1.18057	1.18416	1.28852	1.35687	1.17227	1.26293	1.05037	1.02822	1.1823	1.25206	1.1142	1.13483	0.927101	0.769492	1.34215	1.12095	1.12342	1.34244	1.22644
ko00030	Pentose phosphate pathway	Carbohydrate metabolism	1.27145	1.27928	1.24498	1.34409	1.16439	1.21344	1.32856	1.02404	1.23451	1.27995	1.07567	1.21572	1.2648	1.60419	1.27579	1.32949	1.32067	1.34727	1.27421	1.26589	1.39043	1.38589	1.19698	1.29437	1.63471	1.49138	1.47447	1.2938	1.45271	1.36661	1.40919	1.32655	1.34048	1.29879	1.71614	1.58802	1.25066	1.36719	1.3972	1.68942	1.74386	1.4948	1.14531	1.49996	1.57259	1.32713	1.36065
ko00051	Fructose and mannose metabolism	Carbohydrate metabolism	1.42393	1.50779	1.16387	1.479	1.10255	1.42152	1.39385	1.27503	1.36936	1.4518	1.35343	1.4971	1.30922	1.63597	1.44743	0.776397	0.870308	0.793007	1.42871	1.13224	1.12714	1.15123	1.25415	1.24954	1.45259	1.38777	1.5111	1.2941	1.42105	1.46318	0.9083	1.20857	1.04628	1.40149	1.63226	1.26818	0.957075	0.988781	1.20204	1.53813	1.67987	1.53076	0.911005	1.25038	1.38106	0.770587	0.961054
ko00052	Galactose metabolism	Carbohydrate metabolism	1.15146	1.23613	0.8932	1.23417	0.947608	1.16592	1.13678	0.87828	1.17111	1.27626	1.03348	1.24094	1.14872	1.24576	1.11729	0.824029	0.862772	0.847061	1.34542	0.947224	0.983079	1.01581	0.928961	1.07118	1.25452	1.07696	1.16135	1.10429	1.06209	1.12568	0.930323	0.89985	0.830121	1.33221	1.36871	1.15397	0.861563	0.915754	1.07452	1.19002	1.18866	1.16827	0.709438	1.00364	1.07508	0.833446	0.865266
ko00500	Starch and sucrose metabolism	Carbohydrate metabolism	1.38922	1.54498	1.21828	1.62931	1.26194	1.59466	1.65394	1.44138	1.73909	2.31123	1.68443	1.99724	1.96367	1.78205	1.71002	1.12751	1.17967	1.15708	1.79316	1.33077	1.25539	1.39807	1.42923	1.53447	1.9313	1.63725	1.62591	1.89823	1.57881	1.71037	1.186	1.28006	1.20058	1.77187	1.63585	1.39701	1.16952	1.33526	1.49481	1.69645	1.81258	1.69241	1.08388	1.45484	1.56121	1.07419	1.23141
ko00520	Amino sugar and nucleotide sugar metabolism	Carbohydrate metabolism	2.18297	2.29637	1.90076	2.43076	2.04692	2.57638	2.27869	2.17662	2.3225	2.41143	2.2432	2.45944	2.22437	2.2351	2.22934	1.68695	1.76533	1.7055	2.59765	2.08686	2.13088	2.0404	2.13023	2.12971	2.2945	2.11081	2.57948	2.18541	2.1794	2.18194	1.79547	1.84812	1.97916	2.62157	2.79422	2.31346	1.84893	1.94641	2.05994	2.12658	2.17257	2.50829	1.71613	1.94262	2.03194	1.63392	1.84683
ko00620	Pyruvate metabolism	Carbohydrate metabolism	1.95437	1.89569	1.89486	1.78098	1.63945	1.64318	1.73268	1.52039	1.66845	1.51675	1.51033	1.50626	1.6481	1.86372	1.69683	1.90279	1.8807	1.86389	1.75481	1.6742	1.88182	1.8774	1.61049	1.75768	1.87699	1.89743	1.83469	1.70305	1.75007	1.85247	1.89293	1.94355	1.8917	1.75127	1.74153	1.8772	1.80506	1.68636	1.79208	2.05055	2.07227	1.89074	1.80212	1.94733	2.07564	1.90447	1.88849
ko00640	Propanoate metabolism	Carbohydrate metabolism	1.31357	1.19289	1.43578	0.992785	0.898107	0.706319	0.816864	0.845326	0.814257	0.679422	0.758943	0.69827	0.841157	0.861538	0.809367	1.43893	1.37353	1.39552	0.875823	1.01398	1.13568	1.0985	0.920794	0.968618	0.994548	1.01711	1.09101	0.908313	0.897668	0.907957	1.34133	1.3229	1.17449	0.92328	1.01302	1.19516	1.53058	1.17118	1.07238	1.09227	1.02986	1.02165	1.49212	1.19438	1.14345	1.44327	1.29015
ko00650	Butanoate metabolism	Carbohydrate metabolism	1.51315	1.41828	1.58185	1.23244	1.03161	1.06479	1.01675	1.05539	0.976215	0.870722	1.00562	0.924619	1.10846	1.11817	1.00636	1.54213	1.48395	1.49112	1.13186	1.16695	1.34504	1.23921	1.1478	1.15174	1.14471	1.21435	1.11308	1.16231	1.1356	1.06799	1.44402	1.53035	1.43025	1.14472	1.1814	1.31966	1.64933	1.31096	1.25035	1.23831	1.19099	1.06209	1.62392	1.34932	1.27357	1.53972	1.45645
ko00250	Alanine, aspartate and glutamate metabolism	Amino acid metabolism	1.48592	1.59678	1.50333	1.83089	1.91608	2.01788	1.8149	1.85672	1.9148	2.01665	2.03448	2.0552	1.90648	1.84509	1.93038	1.68329	1.67175	1.655	1.94571	1.74105	1.6893	1.67603	1.73904	1.84315	1.65445	1.82288	1.78534	1.84761	1.83347	1.882	1.68661	1.52068	1.43784	1.89495	1.33939	1.50516	1.5148	1.53125	1.79062	1.70332	1.78471	1.82722	1.48976	1.66061	1.73709	1.71186	1.57259
ko00260	Glycine, serine and threonine metabolism	Amino acid metabolism	1.36555	1.38866	1.46727	1.37284	1.644	1.48201	1.43218	1.54419	1.49387	1.56849	1.6151	1.62425	1.42646	1.44766	1.5021	1.5881	1.55207	1.59302	1.41194	1.51066	1.26699	1.29895	1.52813	1.50958	1.23597	1.42273	1.42481	1.40988	1.477	1.42661	1.5453	1.49359	1.4758	1.41405	0.851804	1.03554	1.36716	1.46771	1.45436	1.27726	1.2391	1.36681	1.43286	1.32948	1.28416	1.6248	1.53512
ko00270	Cysteine and methionine metabolism	Amino acid metabolism	1.46942	1.5042	1.46863	1.41721	1.44568	1.39169	1.60004	1.70421	1.62577	1.71828	1.79309	1.67627	1.66371	1.69696	1.72614	1.49976	1.51968	1.5119	1.54987	1.43081	1.46703	1.61284	1.54122	1.61549	1.54977	1.64529	1.65289	1.67188	1.63233	1.68623	1.53662	1.49994	1.56454	1.51862	1.20326	1.4063	1.37154	1.55215	1.60503	1.55607	1.59438	1.70177	1.38318	1.57552	1.6417	1.48386	1.53507
ko00290	Valine, leucine and isoleucine biosynthesis	Amino acid metabolism	1.19903	1.2138	1.17593	1.1461	1.31178	1.02043	1.32102	1.08807	1.26588	1.23571	1.24498	1.24986	1.31678	1.39513	1.3714	1.29291	1.26519	1.27803	1.14954	1.19102	0.950626	1.1754	1.07	1.25959	1.15301	1.30748	1.20668	1.31081	1.29118	1.34927	1.27924	1.20731	1.04618	1.11392	0.626819	0.802278	1.16202	1.15784	1.25357	1.23709	1.31337	1.29517	1.19352	1.22255	1.28209	1.29544	1.18
ko00300	Lysine biosynthesis	Amino acid metabolism	1.0945	1.15457	1.07207	1.22832	1.24917	1.23389	1.29466	1.32574	1.40043	1.36218	1.38591	1.37274	1.43924	1.50161	1.40478	1.22972	1.21961	1.21979	1.24789	1.17788	1.2068	1.2696	1.24718	1.35815	1.24062	1.3802	1.37366	1.42174	1.42504	1.44606	1.29295	1.10611	1.11127	1.1822	0.842172	1.06344	1.07252	1.09717	1.37847	1.32887	1.36321	1.49597	1.0031	1.30287	1.42955	1.26296	1.19671
ko00330	Arginine and proline metabolism	Amino acid metabolism	1.78467	1.82288	1.89242	1.96661	2.07249	1.8465	1.98932	1.9451	2.06547	2.1253	2.15107	2.14663	2.09792	2.13868	2.12453	2.17132	2.13608	2.1504	2.02326	1.95385	1.7238	1.92064	1.83332	2.08776	1.9206	2.10638	2.0018	2.0945	2.0158	2.11258	2.10468	2.08632	1.78613	2.00928	1.37151	1.60443	1.89264	1.95033	2.11083	2.0012	2.01254	2.09026	1.95252	1.99402	2.04527	2.19898	2.01652
ko00340	Histidine metabolism	Amino acid metabolism	1.0207	1.03431	1.04788	1.06749	1.25281	1.13056	1.0866	1.09736	1.13582	1.10144	1.11666	1.07576	1.09303	1.1352	1.09527	1.04254	1.03253	1.03914	1.15557	1.07413	0.872524	0.983848	1.03374	1.06959	0.933259	1.08634	1.1607	1.08447	1.05419	1.10701	1.02767	0.918724	0.921936	1.13963	0.498711	0.682733	0.890059	0.964414	1.03985	0.993565	1.13077	1.20032	0.953692	0.991593	1.00187	1.05229	1.00611
ko00400	Phenylalanine, tyrosine and tryptophan biosynthesis	Amino acid metabolism	1.07078	1.17321	1.11602	1.28221	1.45486	1.2485	1.55178	1.43666	1.59843	1.74616	1.60251	1.70127	1.68468	1.75374	1.59217	1.24801	1.24752	1.24685	1.34447	1.28693	0.898633	1.22056	1.34642	1.45514	1.28035	1.46649	1.38441	1.63499	1.55792	1.5626	1.29943	1.19791	1.17942	1.28564	0.484425	0.619746	1.00034	1.16798	1.28883	1.30763	1.42412	1.49178	1.17193	1.22594	1.31644	1.25587	1.22545
ko00190	Oxidative phosphorylation	Energy metabolism	1.62849	1.63629	1.89298	1.96063	1.98793	2.10685	1.97841	2.36928	2.13284	1.9518	2.21531	2.09601	2.02953	1.58973	1.98029	2.64312	2.54262	2.69587	2.08318	2.165	2.02461	2.03598	2.37399	2.17891	1.78156	1.91862	2.10738	2.00278	1.93847	1.91895	2.60642	2.16941	1.96748	2.16314	1.99023	2.0611	2.2009	2.57362	2.19855	1.71683	1.53249	1.883	2.30713	1.91382	1.74658	2.64987	2.29933
ko00680	Methane metabolism	Energy metabolism	1.47568	1.51929	1.54274	2.06796	1.67215	1.97574	2.21305	1.85162	2.07381	1.91191	1.89508	1.82574	2.0562	2.10446	2.09629	1.62287	1.66659	1.57786	1.97953	1.68794	1.73151	1.93115	1.75559	1.91344	1.97763	1.98056	1.79867	2.05311	1.86077	2.17633	1.73796	1.82063	1.6183	1.85089	1.77058	1.65131	1.65313	1.4586	1.8085	2.10176	2.10345	2.07315	1.6731	1.84954	2.10931	1.67762	1.64741
ko00710	Carbon fixation in photosynthetic organisms	Energy metabolism	0.760937	0.817624	0.804611	1.02118	1.19931	1.12567	1.08389	0.980919	1.06776	1.08895	1.01194	1.10894	1.05464	1.16701	1.03927	0.813892	0.835521	0.816446	1.01178	1.06784	0.935891	0.958458	1.02015	1.01433	1.01224	1.05012	0.998585	1.0323	1.0852	1.05932	0.870064	0.9232	0.894361	0.972999	0.952932	0.885229	0.78793	0.836561	0.978854	1.06501	1.17636	1.02321	0.803098	0.951917	1.01849	0.831387	0.865143
ko00720	Carbon fixation pathways in prokaryotes	Energy metabolism	1.52932	1.54673	1.62801	1.77171	1.98633	2.06865	1.78625	1.82373	1.8384	1.60683	1.82327	1.75165	1.69173	1.72024	1.77749	1.89973	1.86581	1.87742	1.82869	1.85577	1.75561	1.74555	1.85159	1.83893	1.53571	1.75886	1.58882	1.68919	1.75299	1.80926	1.87742	1.8185	1.7612	1.80601	1.49033	1.55048	1.65012	1.71768	1.7721	1.70601	1.67961	1.57174	1.81172	1.67559	1.69739	1.90127	1.80297
ko00910	Nitrogen metabolism	Energy metabolism	1.06272	1.06416	1.11665	1.29755	1.23039	1.35063	1.15756	1.25165	1.18709	1.20263	1.22432	1.20463	1.12347	0.933728	1.12631	1.179	1.19158	1.20574	1.42614	1.21083	1.25421	1.26484	1.20012	1.19173	1.04292	1.09787	1.22249	1.14195	1.01601	1.08407	1.20328	1.27511	1.27808	1.4185	0.926355	1.10206	1.16172	1.27099	1.18977	0.954386	0.959673	1.22226	1.20972	1.09415	1.0386	1.18069	1.2071
ko00230	Purine metabolism	Nucleotide metabolism	3.7574	3.88629	3.4386	3.59957	4.0542	4.04121	3.81764	4.01723	3.8614	3.79627	3.93232	3.94359	3.6975	3.9862	3.88521	3.36097	3.39086	3.32976	3.6336	3.89933	4.24121	3.84044	4.04853	3.80375	3.84673	3.79593	3.60375	3.64015	4.01077	3.88373	3.45484	3.20779	3.60596	3.55526	4.56911	4.39584	3.39942	3.41046	3.67821	3.88078	3.76382	3.62548	3.12411	3.7569	3.9538	3.39501	3.45091
ko00240	Pyrimidine metabolism	Nucleotide metabolism	2.93115	3.1086	2.65173	2.90738	3.54988	3.49599	3.36193	3.31284	3.35238	3.24495	3.37394	3.43939	3.20954	3.38353	3.388	2.58656	2.59695	2.52535	2.95836	3.23902	3.25459	3.08271	3.26425	3.16678	3.06642	3.14858	2.8867	3.13565	3.27746	3.37226	2.69767	2.37325	2.7821	2.83095	3.43961	3.24286	2.37217	2.5094	3.01341	3.18835	3.18268	3.02255	2.21469	2.88338	3.18025	2.60361	2.68062
ko02010	ABC transporters	Membrane transport	5.55341	5.29256	5.32906	5.25405	2.58576	2.9026	4.82241	4.11106	4.02025	4.08439	3.61889	3.78578	4.58704	4.41733	4.0983	5.49475	5.50864	5.29867	4.41544	3.91949	4.13871	4.8626	4.23202	4.39804	4.98339	4.79753	4.98821	4.8217	4.55603	4.12162	5.60273	6.62849	6.37685	4.01348	5.0646	4.71352	5.26592	4.42946	5.10341	5.27558	5.63607	5.72206	5.17292	4.79941	4.72091	5.94374	5.92992
ko03070	Bacterial secretion system	Membrane transport	1.03972	1.01264	1.04982	0.991059	1.1162	1.11451	1.0502	0.997798	1.0285	1.00295	1.05076	1.01382	0.933855	1.21806	1.09372	1.03318	1.06678	1.08349	0.989368	1.1071	1.08986	1.05679	1.06893	1.06185	1.09461	1.10468	0.952661	0.941109	1.25304	1.08639	1.0503	1.32721	1.25582	1.00592	1.0427	1.03352	1.01875	1.16796	1.08	1.1311	1.06266	0.880176	1.21435	1.17178	1.10724	1.05944	1.11003
ko00970	Aminoacyl-tRNA biosynthesis	Translation	1.86682	1.92786	1.68051	1.83089	2.18042	2.01991	2.20567	2.16635	2.08924	2.06371	2.12509	2.05783	2.08226	2.24762	2.20182	1.64216	1.66618	1.60756	1.80463	2.10395	2.05513	2.05361	2.06054	1.99471	2.19325	2.06239	1.91828	2.06687	2.15391	2.20997	1.6559	1.54012	1.65053	1.71831	2.70349	2.33326	1.73054	1.70742	1.89955	2.23787	2.18753	2.0437	1.58876	2.01205	2.17593	1.63997	1.67497
ko03010	Ribosome	Translation	3.66069	3.88251	3.31057	3.75088	4.70493	4.57324	4.51505	4.39895	4.41335	4.24182	4.49447	4.50947	4.20076	4.51205	4.52388	2.99955	3.08247	2.95992	3.79708	4.31084	4.15358	4.0778	4.27578	4.12752	4.14467	4.12265	3.74953	4.10523	4.41153	4.49378	3.10805	2.79699	3.35966	3.6155	5.12565	4.41365	3.12604	3.3447	3.85055	4.23567	4.22741	3.98322	2.92996	3.79222	4.16872	2.96672	3.20689
ko03030	DNA replication	Replication and repair	1.04954	1.09619	0.973154	1.10042	1.33744	1.27615	1.22584	1.18005	1.23157	1.13968	1.21165	1.23521	1.15578	1.23247	1.22931	0.865128	0.884519	0.85883	1.09241	1.22833	1.19251	1.13595	1.16544	1.13122	1.17603	1.12513	1.07503	1.13384	1.22081	1.23535	0.927334	0.799146	1.05486	1.05905	1.53113	1.2961	0.850396	0.962943	1.0477	1.19291	1.14194	1.11654	0.831369	1.04918	1.14764	0.852074	0.954266
ko03430	Mismatch repair	Replication and repair	1.21037	1.28387	1.1451	1.33081	1.54873	1.52512	1.51801	1.41475	1.50916	1.47242	1.47136	1.50727	1.48761	1.54496	1.52242	0.996684	1.03327	1.01171	1.30958	1.45839	1.41545	1.39975	1.40774	1.38493	1.49047	1.39176	1.25149	1.46272	1.51304	1.52606	1.09131	0.9481	1.26926	1.27073	1.82533	1.53574	1.05197	1.2056	1.26375	1.47929	1.45304	1.33731	1.01949	1.30973	1.41515	0.986311	1.13996
ko03440	Homologous recombination	Replication and repair	1.39847	1.48253	1.29729	1.49022	1.87502	1.75775	1.77641	1.80084	1.76002	1.6816	1.82412	1.7568	1.66263	1.84917	1.83029	1.17611	1.21183	1.17036	1.49711	1.71355	1.61521	1.58064	1.67965	1.60796	1.68143	1.64947	1.50161	1.62983	1.80187	1.80793	1.24786	1.12887	1.47791	1.43767	2.01701	1.71095	1.17449	1.34307	1.47949	1.72345	1.71451	1.58537	1.16443	1.50687	1.64544	1.1555	1.31958
ko02020	Two-component system	Signal transduction	2.35044	2.10779	2.50137	2.43797	1.67142	1.6538	2.3222	2.22988	1.99826	2.25926	1.84945	1.65654	2.49505	1.75557	1.94074	2.49103	2.59024	2.64357	2.20702	2.17426	2.47952	2.66484	2.27661	2.11011	2.7728	2.20791	2.30333	2.63065	1.91572	1.9115	2.53811	2.96141	3.52201	2.36419	2.81586	2.75102	2.57107	3.0951	2.37633	2.28089	2.2957	2.22761	3.13603	2.54799	2.21279	2.39423	2.91505
ko00770	Pantothenate and CoA biosynthesis	Metabolism of cofactors and vitamins	0.943677	1.0046	0.917001	0.997127	1.14701	1.09528	1.11441	1.12403	1.13161	1.21057	1.20771	1.21587	1.23896	1.03294	1.14864	0.910444	0.915914	0.904962	1.05363	1.04448	0.93606	1.03185	1.06561	1.09156	0.921047	1.03602	0.940281	1.21034	1.06576	1.09714	0.917331	0.917497	0.878497	1.01138	0.700746	0.791331	0.89916	0.927488	1.04965	0.880058	0.988765	1.02449	0.915851	0.945291	0.965961	0.912679	0.900479
ko00860	Porphyrin and chlorophyll metabolism	Metabolism of cofactors and vitamins	0.867935	0.833757	1.15006	1.47817	1.05274	1.6643	1.10762	1.02876	1.08983	1.23693	1.04405	1.26243	1.47682	1.29521	0.954523	1.33698	1.35912	1.33624	1.33202	1.10955	1.70539	1.51861	1.11535	1.28968	1.08531	1.1827	1.0424	1.47752	1.32798	1.0316	1.41749	1.46911	1.22674	1.30064	0.738203	1.2827	1.53227	1.22965	1.58763	1.01661	1.11962	1.20902	1.39505	1.42851	1.41409	1.38501	1.31546
ko00550	Peptidoglycan biosynthesis	Glycan biosynthesis and metabolism	1.42232	1.49497	1.23552	1.32204	1.48063	1.46434	1.44192	1.58564	1.50813	1.5645	1.57535	1.5303	1.40451	1.54376	1.55495	0.962544	1.01779	0.973767	1.28832	1.42441	1.38611	1.3679	1.51204	1.39492	1.49558	1.41957	1.29636	1.39568	1.51088	1.56004	1.0149	0.994635	1.26525	1.24609	1.74481	1.49157	1.07149	1.19977	1.31685	1.49815	1.47756	1.39079	1.07537	1.3379	1.45617	0.937795	1.11718
[truncated: 43 more columns]
